# Supplementary material for: Oncogenic histone methyltransferase EZH2: A novel prognostic marker with therapeutic potential in endometrial cancer
Source: Oncotarget. 2017 Mar 17;8(25):40402–11. doi: 10.18632/oncotarget.16316 (PMC5522273; doi:10.18632/oncotarget.16316)
Supplement: Supplementary file 3 [file oncotarget-08-40402-s003.xlsx]

## Sheet: Sheet1
Supplementary Table 3: Clinicopathologic characteristics of endometrial cancer tissues on the Tissue Microarray
Case No.	Age (year)	Histologic Diagnosis	Grade	Stage (TNM)	EZH2 Expression
1	56	Endometrioid Adenocarcinoma	G1	pT3aNxM1	low
2	34	Endometrioid Adenocarcinoma	G1	pT1aNxMx	high
3	53	Endometrioid Adenocarcinoma	G1	pT1aN0M0	high
4	57	Endometrioid Adenocarcinoma	G1	pT1aN0M0	high
5	55	Endometrioid Adenocarcinoma	G1	pT3aN0M0	high
6	54	Endometrioid Adenocarcinoma	G1	pT1bN0M0	low
7	37	Endometrioid Adenocarcinoma	G1	pT1bN0M0	high
8	56	Endometrioid Adenocarcinoma	G1	pT1bN0M0	high
9	55	Endometrioid Adenocarcinoma	G2	pT3aNxM1	high
10	52	Endometrioid Adenocarcinoma	G1	pT1aN0M0	high
11	45	Endometrioid Adenocarcinoma	G3	pT1cN0M0	high
12	61	Endometroid adenocarcinoma with squamous differentiation	G1	pT3aN0M0	low
13	72	Endometrioid Adenocarcinoma	G1	pT1bN0M0	high
14	62	Endometrioid Adenocarcinoma	G2	pT3aN0M0	high
15	54	Endometrioid Adenocarcinoma	G3	pT3cN1M0	high
16	49	Endometrioid Adenocarcinoma	G1	pT1bN0M0	high
17	60	Endometrioid Adenocarcinoma	G1	pT1bN0M0	high
18	60	Endometrioid Adenocarcinoma	G1	pT1cN0M0	high
19	75	Endometrioid Adenocarcinoma	G3	pT1bN0M0	high
20	55	Endometroid adenocarcinoma with squamous differentiation	G2	pT1bN0M0	high
21	75	Endometrioid Adenocarcinoma	G1	pT1cNxMx	high
22	72	Endometrioid Adenocarcinoma	G1	pT3cN1M0	high
23	73	Endometrioid Adenocarcinoma	G2	pT1cN0M0	high
24	45	Endometrioid Adenocarcinoma	G1	pT1bN0M0	low
25	71	Endometroid adenocarcinoma with squamous differentiation	G1	pT1bN0M0	high
26	63	Endometrioid Adenocarcinoma	G3	pT3aN0M1	high
27	54	Endometrioid Adenocarcinoma	G3	pT3aNxM0	low
28	57	Endometrioid Adenocarcinoma	G3	pT1cN0M0	high
29	31	Endometroid adenocarcinoma with squamous differentiation	G1	pT1aN0M0	high
30	74	Endometrioid Adenocarcinoma	G1	pT1aN0M0	high
31	56	Endometroid adenocarcinoma with squamous differentiation	G1	pT2aN0M0	high
32	47	Endometroid adenocarcinoma with squamous differentiation	G1	pT3aN0M0	low
33	68	Endometrioid Adenocarcinoma	G1	pT1cN0M0	high
34	62	Endometroid adenocarcinoma with squamous differentiation	G1	pT1bN0M0	high
35	75	Endometrioid Adenocarcinoma	G1	pT1cN0M0	high
36	51	Endometrioid Adenocarcinoma	G1	pT1aN0M0	low
37	62	Endometrioid Adenocarcinoma	G1	pT1aN0M0	high
38	61	Endometrioid Adenocarcinoma	G1	pT2aN0M0	high
39	37	Endometrioid Adenocarcinoma	G1	pT1bN0M0	low
40	52	Endometrioid Adenocarcinoma	G1	pT2aN0M0	low
41	48	Endometrioid Adenocarcinoma	G1	pT3aN0M0	high
42	63	Endometrioid Adenocarcinoma	G2	pT1bN0M0	high
43	25	Endometroid adenocarcinoma with squamous differentiation	G1	pT3aN0M0	high
44	58	Endometrioid Adenocarcinoma	G2	pT1cN0M0	low
45	67	Endometroid adenocarcinoma with squamous differentiation	G3	pT3aN1M0	high
46	49	Endometrioid Adenocarcinoma	G1	pT1bN0M0	low
47	66	Endometrioid Adenocarcinoma	G1	pT1cN0M0	high
48	52	Endometroid adenocarcinoma with squamous differentiation	G1	pT3aN0M0	high
49	46	Endometroid adenocarcinoma with squamous differentiation	G2	pT1aN0M0	low
50	28	Endometroid adenocarcinoma with squamous differentiation	G2	pT1bN0M0	high
51	50	Endometroid adenocarcinoma with squamous differentiation	G2	pT1bN0M0	high
52	40	Endometrioid Adenocarcinoma	G2	pT1cN1M0	high
53	71	Endometroid adenocarcinoma with squamous differentiation	G1	pT1bN0M0	high
54	48	Endometrioid Adenocarcinoma	G1	pT1bN0M0	high
55	50	Endometroid adenocarcinoma with squamous differentiation	G2	pT1cN0M0	high
56	64	Endometroid adenocarcinoma with squamous differentiation	G1	pT1bN0M0	high
57	73	Endometroid adenocarcinoma with squamous differentiation	G1	pT1bN0M0	high
58	47	Endometrioid Adenocarcinoma	G2	pT3aN0M0	high
59	43	Endometrioid Adenocarcinoma	G1	pT1bN0M0	high
60	49	Endometrioid Adenocarcinoma	G1	pT1aN0M0	low
61	76	Endometrioid Adenocarcinoma	G1	pT1cN1M0	high
62	55	Endometrioid Adenocarcinoma	G1	pT3aN0M0	high
63	52	Endometrioid Adenocarcinoma	G1	pT1aNxM0	high
64	76	Endometrioid Adenocarcinoma	G2	pT3aNxM0	high
65	48	Endometrioid Adenocarcinoma	G1	pT1bN0M0	high
66	66	Endometrioid Adenocarcinoma	G1	pT1cN0M0	high
67	66	Endometrioid Adenocarcinoma	G3	pT1cN0M0	high
68	45	Endometroid adenocarcinoma with squamous differentiation	G1	pT3aN0Mx	low
69	44	Endometrioid Adenocarcinoma	G1	pT2bN0M0	low
70	27	Endometroid adenocarcinoma with squamous differentiation	G1	pT2aN0M0	low
71	32	Endometroid adenocarcinoma with squamous differentiation	G1	pT3cN1M0	high
72	55	Endometroid adenocarcinoma with squamous differentiation	G1	pT1bN0M0	high
73	61	Endometrioid Adenocarcinoma	G1	pT1cN0M0	high
74	51	Endometrioid Adenocarcinoma	G2	pT1bN0M0	high
75	48	Endometrioid Adenocarcinoma	G1	pT1bN0M0	high
76	63	Endometroid adenocarcinoma with squamous differentiation	G1	pT1cN0M0	high
77	56	Endometroid adenocarcinoma with squamous differentiation	G1	pT1bN0M0	high
78	27	Endometrioid Adenocarcinoma	G1	pT2aN0M0	high
79	62	Endometroid adenocarcinoma with squamous differentiation	G1	pT2cN1M0	high
80	54	Endometroid adenocarcinoma with squamous differentiation	G2	pT1cN1M0	low
81	66	Endometrioid Adenocarcinoma	G1	pT1bN0M0	high
82	48	Endometrioid Adenocarcinoma	G2	pT3aN0M0	high
83	57	Endometroid adenocarcinoma with squamous differentiation	G1	pT1bN0M0	high
84	56	Endometrioid Adenocarcinoma	G1	pT3aNxM1	high
85	68	Endometrioid Adenocarcinoma	G2	pT1bN0M0	low
86	58	Endometrioid Adenocarcinoma	G2	pT2bN1M0	high
87	62	Endometroid adenocarcinoma with clear cell adenocarcinoma	G2	pT1cN0M0	high
88	55	Endometrioid Adenocarcinoma	G1	pT1cN0M0	high
89	52	Endometrioid Adenocarcinoma	G3	pT1bN0M0	low
90	42	Endometrioid Adenocarcinoma	G1	pT1bN0M0	low
91	69	Endometroid adenocarcinoma with squamous differentiation	G1	pT1aN0M0	high
92	72	Endometrioid Adenocarcinoma	G1	pT1bN0M0	high
93	34	Endometroid adenocarcinoma with squamous differentiation	G1	pT1aN0M0	low
94	53	Endometrioid Adenocarcinoma	G1	pT1bN0M0	low
95	72	Endometrioid Adenocarcinoma	G1	pT1bN0M0	high
96	46	Endometroid adenocarcinoma with squamous differentiation	G1	pT1bN0M0	high
97	71	Endometrioid Adenocarcinoma	G2	pT3cN1M0	high
98	64	Endometrioid Adenocarcinoma	G1	pT1cN0M0	high
99	32	Endometrioid Adenocarcinoma	G1	pT1bN0M1	high
100	75	Endometroid adenocarcinoma with squamous differentiation	G1	pT2aN0M0	high
101	47	Endometroid adenocarcinoma with squamous differentiation	G2	pT1bN0M0	high
102	66	Endometrioid Adenocarcinoma	G3	pT3bN1M0	high
103	66	Endometrioid Adenocarcinoma	G1	pT2bN1M0	high
104	45	―	―	pT2bN0M0	low
